# Supplementary material for: ﻿Two new Trichoderma species (Hypocreales, Hypocreaceae) isolated from decaying tubers of Gastrodiaelate
Source: MycoKeys. 2023 Sep 8;99:187–207. doi: 10.3897/mycokeys.99.109404 (PMC10504636; doi:10.3897/mycokeys.99.109404)
Supplement: XML Treatment for Trichoderma albidum [file mycokeys.99.109404-treatment1.xml]

<!DOCTYPE tp:taxon-treatment
  PUBLIC "-//TaxonX//DTD Taxonomic Treatment Publishing DTD v0 20100105//EN" "tax-treatment-NSO.dtd">
<tp:taxon-treatment xmlns:tp="http://www.plazi.org/taxpub"><tp:treatment-meta><kwd-group><label>Taxon classification</label><kwd>
                <named-content content-type="kingdom">Fungi</named-content>
              </kwd><kwd>
                <named-content content-type="order">Hypocreales</named-content>
              </kwd><kwd>
                <named-content content-type="family">Hypocreaceae</named-content>
              </kwd></kwd-group><mixed-citation publication-type="journal"><person-group><name><surname>Ye</surname><given-names>Chuwen</given-names></name><name><surname>Jing</surname><given-names>Tingting</given-names></name><name><surname>Sha</surname><given-names>Yuru</given-names></name><name><surname>Mo</surname><given-names>Minghe</given-names></name><name><surname>Yu</surname><given-names>Zefen</given-names></name></person-group><article-title>﻿Two new <italic><tp:taxon-name><tp:taxon-name-part taxon-name-part-type="genus" reg="Trichoderma">Trichoderma</tp:taxon-name-part></tp:taxon-name></italic> species (<tp:taxon-name><tp:taxon-name-part taxon-name-part-type="order">Hypocreales</tp:taxon-name-part></tp:taxon-name>, <tp:taxon-name><tp:taxon-name-part taxon-name-part-type="family">Hypocreaceae</tp:taxon-name-part></tp:taxon-name>) isolated from decaying tubers of <italic><tp:taxon-name><tp:taxon-name-part taxon-name-part-type="genus" reg="Gastrodia">Gastrodia</tp:taxon-name-part><tp:taxon-name-part taxon-name-part-type="species" reg="elate">elate</tp:taxon-name-part></tp:taxon-name></italic></article-title><source>MycoKeys</source><day>08</day><month>09</month><year>2023</year><volume>99</volume><fpage>187</fpage><lpage>207</lpage><pub-id pub-id-type="doi">10.3897/mycokeys.99.109404</pub-id></mixed-citation></tp:treatment-meta><tp:nomenclature><label>﻿</label><tp:taxon-name>
              <object-id xmlns:xlink="http://www.w3.org/1999/xlink" content-type="arpha" xlink:type="simple">7A7D17A9-A849-565C-86B2-049292370FB2</object-id>
              <tp:taxon-name-part taxon-name-part-type="genus" reg="Trichoderma">Trichoderma</tp:taxon-name-part>
              <tp:taxon-name-part taxon-name-part-type="species" reg="albidum">albidum</tp:taxon-name-part>
              <object-id xmlns:xlink="http://www.w3.org/1999/xlink" content-type="mycobank" xlink:type="simple">MycoBank No: 847677</object-id>
            </tp:taxon-name><tp:taxon-authority>Z.F. Yu &amp; T.T. Jing</tp:taxon-authority><tp:taxon-status xmlns:xlink="http://www.w3.org/1999/xlink" xlink:type="simple">sp. nov.</tp:taxon-status><xref ref-type="fig" rid="F2">Fig. 2</xref></tp:nomenclature><tp:treatment-sec sec-type="etymology" id="SECID0EQADI"><title>Etymology.</title><p>Referring to the rare white, whitish colonies on cultures media.</p></tp:treatment-sec><tp:treatment-sec sec-type="description" id="SECID0EVADI"><title>Description.</title><p><bold><italic>Sexual morph</italic></bold>: Unknown. <bold><italic>Asexual morph</italic></bold>: Conidiophores straight or slightly curved, branches mostly asymmetrically arranged, also paired, sometimes at irregular intervals along the main axis, closely-spaced, often orientated toward the apex, rarely forming secondary branches. Phialides lageniform to somewhat subulate, straight or slightly curved, often with a narrow neck, often in whorls of 2-5, (6.0–) 8.3–13.5 (–15.7) × (2.9–) 3.2–4.6 (–4.8) µm, l/w ratio (1.5–) 2.0–4.0 (–4.5), (1.5–) 1.9–3.2 (–3.8) µm wide at the base, widest around the middle. Conidia ovoid to subglobose, sometimes oblong, hyaline, smooth, (3.5–) 3.7–5.3 (–6.3) × (3.2–) 3.3–4.2 (–4.8) µm (mean = 4.4 × 3.8 μm, n=50), l/w ratio 1.0–1.3 (–1.8).</p></tp:treatment-sec><tp:treatment-sec sec-type="description" id="SECID0EDBDI"><title>Culture characteristics.</title><p>Optimum temperature for growth 25 °C. No growth at 35 °C in CMA, PDA and SNA.</p><p>Colony radius on CMA after 3 days: 9–11 mm at 25 °C, 5–6 mm after 6 days at 30 °C, covering the plate after 11 days at 25 °C. Colony white to whitish, radial, not zonate, aerial hyphae sparse, arachnoid. Conidiation start after 4 days. Chlamydospores rare. No distinct odor noted, no diffusing pigment observed.</p><p>Colony radius on PDA after 3 days: 22 mm at 25 °C, 11 mm at 30 °C, covering the plate after 7 days at 25 °C. Colony dense, pale white, finely zonate, circular, aerial hyphae abundant, fluffy. Conidiation start after 8 days, formed numerously on aerial hyphae. No distinct odor noted, no diffusing pigment observed.</p><p>Colony radius on SNA after 72 h: 14 mm at 25 °C, 4 mm at 30 °C, covering the plate after 8 days at 25 °C. Colony hyaline, indistinctly zonate, aerial hyphae scarcely degenerating. Conidiation start after 7 days. Chlamydospores rare. No distinct odor noted, no diffusing pigment observed.</p></tp:treatment-sec><tp:treatment-sec sec-type="material" id="SECID0ELBDI"><title>Materials examined.</title><p>China. Yunnan province, Zhaotong city, Yiliang county, Xiaocaoba Town, on diseased <italic><tp:taxon-name><tp:taxon-name-part taxon-name-part-type="genus" reg="Gastrodia">Gastrodia</tp:taxon-name-part><tp:taxon-name-part taxon-name-part-type="species" reg="elata">elata</tp:taxon-name-part></tp:taxon-name></italic>, 25 Oct. 2021, T.T. Jing (holotype <named-content xmlns:xlink="http://www.w3.org/1999/xlink" content-type="dwc:institutional_code" xlink:title="Key Laboratory of Industrial Microbiology and Fermentation Technology" xlink:href="http://grbio.org/institution/key-laboratory-industrial-microbiology-fermentation-technology" xlink:type="simple">YMF</named-content> 1.7530). Ibid. (culture: <named-content xmlns:xlink="http://www.w3.org/1999/xlink" content-type="dwc:institutional_code" xlink:title="Key Laboratory of Industrial Microbiology and Fermentation Technology" xlink:href="http://grbio.org/institution/key-laboratory-industrial-microbiology-fermentation-technology" xlink:type="simple">YMF</named-content> 1.7531).</p></tp:treatment-sec><tp:treatment-sec sec-type="notes" id="SECID0EGCDI"><title>Notes.</title><p>Phylogenetically, <italic><tp:taxon-name><tp:taxon-name-part taxon-name-part-type="genus" reg="Trichoderma">T.</tp:taxon-name-part><tp:taxon-name-part taxon-name-part-type="species" reg="albidum">albidum</tp:taxon-name-part></tp:taxon-name></italic> is associated with <italic><tp:taxon-name><tp:taxon-name-part taxon-name-part-type="genus" reg="Trichoderma">T.</tp:taxon-name-part><tp:taxon-name-part taxon-name-part-type="species" reg="aggressivum">aggressivum</tp:taxon-name-part></tp:taxon-name></italic>. In comparison, <italic><tp:taxon-name><tp:taxon-name-part taxon-name-part-type="genus" reg="Trichoderma">T.</tp:taxon-name-part><tp:taxon-name-part taxon-name-part-type="species" reg="aggressivum">aggressivum</tp:taxon-name-part></tp:taxon-name></italic> grows faster on PDA (50.5–56.0 mm after 3 days at 25 °C) and SNA (58.5–62.2 mm after 3 days at 25 °C), and produces shorter and narrower phialides ((4.0–) 5.7–7.8 (–21.0) × (1.3–) 2.7–3.5 (–4.3) µm) and much smaller green conidia (3.2–3.3 × 2.8–2.9 μm) (<xref ref-type="bibr" rid="B56">Samuels et al. 2002</xref>).</p><fig id="F2" position="float" orientation="portrait"><object-id xmlns:xlink="http://www.w3.org/1999/xlink" content-type="doi" xlink:type="simple">10.3897/mycokeys.99.109404.figure2</object-id><object-id xmlns:xlink="http://www.w3.org/1999/xlink" content-type="arpha" xlink:type="simple">567F8824-3D5D-57C6-A12D-C7B610606909</object-id><label>Figure 2.</label><caption><p>Morphology of <italic><tp:taxon-name><tp:taxon-name-part taxon-name-part-type="genus" reg="Trichoderma">Trichoderma</tp:taxon-name-part><tp:taxon-name-part taxon-name-part-type="species" reg="albidum">albidum</tp:taxon-name-part></tp:taxon-name></italic> (<named-content xmlns:xlink="http://www.w3.org/1999/xlink" content-type="dwc:institutional_code" xlink:title="Key Laboratory of Industrial Microbiology and Fermentation Technology" xlink:href="http://grbio.org/institution/key-laboratory-industrial-microbiology-fermentation-technology" xlink:type="simple">YMF</named-content> 1.7530) <bold>A–C</bold> cultures on PDA, 7d; SNA, 8d; CMA, 11d <bold>D–H</bold> conidiophores and phialides <bold>I</bold> conidia. Scale bars: 10 μm (<bold>D–I</bold>).</p></caption><graphic xmlns:xlink="http://www.w3.org/1999/xlink" xlink:href="mycokeys-99-187-g002.jpg" position="float" orientation="portrait" xlink:type="simple" id="oo_902908.jpg"><uri content-type="original_file" xlink:type="simple">https://binary.pensoft.net/fig/902908</uri></graphic></fig></tp:treatment-sec><ref-list><ref id="B56"><mixed-citation xmlns:xlink="http://www.w3.org/1999/xlink" xlink:type="simple"><person-group><name name-style="western"><surname>Samuels</surname><given-names>G</given-names></name><name name-style="western"><surname>Dodd</surname><given-names>SL</given-names></name><name name-style="western"><surname>Gams</surname><given-names>W</given-names></name><name name-style="western"><surname>Castlebury</surname><given-names>LA</given-names></name><name name-style="western"><surname>Petrini</surname><given-names>O</given-names></name></person-group> (<year>2002</year>) <article-title><italic><tp:taxon-name><tp:taxon-name-part taxon-name-part-type="genus">Trichoderma</tp:taxon-name-part></tp:taxon-name></italic> species associated with the green mold epidemic of commercially grown <italic><tp:taxon-name><tp:taxon-name-part taxon-name-part-type="genus">Agaricus</tp:taxon-name-part><tp:taxon-name-part taxon-name-part-type="species">bisporus</tp:taxon-name-part></tp:taxon-name></italic>.</article-title><source>Mycologia</source><volume>94</volume>(<issue>1</issue>): <fpage>146</fpage>–<lpage>170</lpage>. <ext-link xlink:href="10.1080/15572536.2003.11833257" ext-link-type="doi" xlink:type="simple">https://doi.org/10.1080/15572536.2003.11833257</ext-link></mixed-citation></ref></ref-list></tp:taxon-treatment>
