# Supplementary material for: ﻿Two new Trichoderma species (Hypocreales, Hypocreaceae) isolated from decaying tubers of Gastrodiaelate
Source: MycoKeys. 2023 Sep 8;99:187–207. doi: 10.3897/mycokeys.99.109404 (PMC10504636; doi:10.3897/mycokeys.99.109404)
Supplement: XML Treatment for Trichoderma variegatum [file mycokeys.99.109404-treatment2.xml]

<!DOCTYPE tp:taxon-treatment
  PUBLIC "-//TaxonX//DTD Taxonomic Treatment Publishing DTD v0 20100105//EN" "tax-treatment-NSO.dtd">
<tp:taxon-treatment xmlns:tp="http://www.plazi.org/taxpub"><tp:treatment-meta><kwd-group><label>Taxon classification</label><kwd>
                <named-content content-type="kingdom">Fungi</named-content>
              </kwd><kwd>
                <named-content content-type="order">Hypocreales</named-content>
              </kwd><kwd>
                <named-content content-type="family">Hypocreaceae</named-content>
              </kwd></kwd-group><mixed-citation publication-type="journal"><person-group><name><surname>Ye</surname><given-names>Chuwen</given-names></name><name><surname>Jing</surname><given-names>Tingting</given-names></name><name><surname>Sha</surname><given-names>Yuru</given-names></name><name><surname>Mo</surname><given-names>Minghe</given-names></name><name><surname>Yu</surname><given-names>Zefen</given-names></name></person-group><article-title>﻿Two new <italic><tp:taxon-name><tp:taxon-name-part taxon-name-part-type="genus" reg="Trichoderma">Trichoderma</tp:taxon-name-part></tp:taxon-name></italic> species (<tp:taxon-name><tp:taxon-name-part taxon-name-part-type="order">Hypocreales</tp:taxon-name-part></tp:taxon-name>, <tp:taxon-name><tp:taxon-name-part taxon-name-part-type="family">Hypocreaceae</tp:taxon-name-part></tp:taxon-name>) isolated from decaying tubers of <italic><tp:taxon-name><tp:taxon-name-part taxon-name-part-type="genus" reg="Gastrodia">Gastrodia</tp:taxon-name-part><tp:taxon-name-part taxon-name-part-type="species" reg="elate">elate</tp:taxon-name-part></tp:taxon-name></italic></article-title><source>MycoKeys</source><day>08</day><month>09</month><year>2023</year><volume>99</volume><fpage>187</fpage><lpage>207</lpage><pub-id pub-id-type="doi">10.3897/mycokeys.99.109404</pub-id></mixed-citation></tp:treatment-meta><tp:nomenclature><label>﻿</label><tp:taxon-name>
              <object-id xmlns:xlink="http://www.w3.org/1999/xlink" content-type="arpha" xlink:type="simple">F1CD298B-69C1-5F15-9309-9AFB0AAF3824</object-id>
              <tp:taxon-name-part taxon-name-part-type="genus" reg="Trichoderma">Trichoderma</tp:taxon-name-part>
              <tp:taxon-name-part taxon-name-part-type="species" reg="variegatum">variegatum</tp:taxon-name-part>
              <object-id xmlns:xlink="http://www.w3.org/1999/xlink" content-type="mycobank" xlink:type="simple">MycoBank No: 847676</object-id>
            </tp:taxon-name><tp:taxon-authority>Z.F. Yu &amp; T.T. Jing</tp:taxon-authority><tp:taxon-status xmlns:xlink="http://www.w3.org/1999/xlink" xlink:type="simple">sp. nov.</tp:taxon-status><xref ref-type="fig" rid="F3">Fig. 3</xref></tp:nomenclature><tp:treatment-sec sec-type="etymology" id="SECID0EEGDI"><title>Etymology.</title><p>Referring to the luteous, orange to amber, variable coloration of the colonies on cultures media.</p></tp:treatment-sec><tp:treatment-sec sec-type="description" id="SECID0EJGDI"><title>Description.</title><p><bold><italic>Sexual morph</italic></bold>: Unknown. <bold><italic>Asexual morph</italic></bold>: Conidiophores straight or curved, asymmetry, sparsely branches, cylindrical mostly sterile to the apex. Often with a main axis, frequently tips sterile, disposed, relatively distant distribution at right angles to the axis or slightly oriented towards the conidiophore terminus, often solitary, not or rebranched once. Phialide lageniform to subulate, sometimes cylindrical, often with a narrow neck, discrete or integrated, solitary or in whorls of 2–3 (–4), (9.5–) 9.8–14.6 (–15.4) × (3.2–) 3.5–5.4 (–6.7) µm, l/w ratio (1.9–) 2.1–4.3 (–4.6), 2.2–3.4 µm wide at the base, widest around the middle. Conidia ellipsoidal to oblong, sometimes obovate, green, smooth, (4.3–) 4.7–7.4 (–8.6) × (2.7–) 3.0–4.1 (–4.3) µm (mean = 6.1 × 3.5 μm, n=50), l/w ratio (1.0–) 1.4–2.0 (–2.2).</p></tp:treatment-sec><tp:treatment-sec sec-type="description" id="SECID0EXGDI"><title>Culture characteristics.</title><p>Optimum temperature for growth 25 °C. No growth at 35 °C in CMA, PDA and SNA.</p><p>Colony radius on CMA after 72 h: 20–22 mm at 25 °C, 14–15 mm at 30 °C, covering the plate after 8 days at 25 °C. Colony hyaline, indistinctly zonate, aerial hyphae nearly lacking. Conidiation starting after 8 days, formed on aerial hyphae. Chlamydospores common, subglobose to globose, smooth, terminal and intercalary, 5.3–13.4 × 5.0–11.3 µm. No distinct odor noted, yellow pigment noted.</p><p>Colony radius on PDA after 72 h: 30–32 mm at 25 °C, 27–29 mm at 30 °C, cover the plate after 6 days at 25 °C. Colony dense, aerial hyphae abundant, margin slightly lobed, forming numerous small yellow pigment droplets on the surface in the mature phase. Conidiation started after 8 days, formed on aerial hyphae. Chlamydospores abundant, subglobose to globose, smooth, terminal and intercalary, 5.5–10.6 × 5.3–10.1 µm. No distinct odor noted, yellow to brownish pigment diffusing into the agar.</p><p>Colony radius on SNA after 72 h: 18–22 mm at 25 °C, 17–19 mm at 30 °C, covering the plate after 8 days at 25 °C. Colony hyaline, not zonate, aerial hyphae sparse, relatively abundant at margin, arachnoid. Conidiation formed after 7 days, formed on aerial hyphae. Chlamydospores common, subglobose to globose, smooth, terminal and intercalary, 5.8–12.3 × 5.7–11.4 µm. No distinct odor noted, yellow pigment noted.</p></tp:treatment-sec><tp:treatment-sec sec-type="material" id="SECID0E6GDI"><title>Materials examined.</title><p>China. Yunnan province, Zhaotong city, Yiliang county, Xiaocaoba Town, on diseased <italic><tp:taxon-name><tp:taxon-name-part taxon-name-part-type="genus" reg="Gastrodia">Gastrodia</tp:taxon-name-part><tp:taxon-name-part taxon-name-part-type="species" reg="elata">elata</tp:taxon-name-part></tp:taxon-name></italic>, 25 Oct 2021, T.T. Jing (holotype <named-content xmlns:xlink="http://www.w3.org/1999/xlink" content-type="dwc:institutional_code" xlink:title="Key Laboratory of Industrial Microbiology and Fermentation Technology" xlink:href="http://grbio.org/institution/key-laboratory-industrial-microbiology-fermentation-technology" xlink:type="simple">YMF</named-content> 1.7533). Ibid. (cultures: <named-content xmlns:xlink="http://www.w3.org/1999/xlink" content-type="dwc:institutional_code" xlink:title="Key Laboratory of Industrial Microbiology and Fermentation Technology" xlink:href="http://grbio.org/institution/key-laboratory-industrial-microbiology-fermentation-technology" xlink:type="simple">YMF</named-content> 1.7532 and <named-content xmlns:xlink="http://www.w3.org/1999/xlink" content-type="dwc:institutional_code" xlink:title="Key Laboratory of Industrial Microbiology and Fermentation Technology" xlink:href="http://grbio.org/institution/key-laboratory-industrial-microbiology-fermentation-technology" xlink:type="simple">YMF</named-content> 1.7534).</p></tp:treatment-sec><tp:treatment-sec sec-type="notes" id="SECID0E6HDI"><title>Notes.</title><p>Phylogenetically, <italic><tp:taxon-name><tp:taxon-name-part taxon-name-part-type="genus" reg="Trichoderma">T.</tp:taxon-name-part><tp:taxon-name-part taxon-name-part-type="species" reg="variegatum">variegatum</tp:taxon-name-part></tp:taxon-name></italic> is closely related to <italic><tp:taxon-name><tp:taxon-name-part taxon-name-part-type="genus" reg="Trichoderma">T.</tp:taxon-name-part><tp:taxon-name-part taxon-name-part-type="species" reg="hunanense">hunanense</tp:taxon-name-part></tp:taxon-name></italic> in the Spirale clade. <italic><tp:taxon-name><tp:taxon-name-part taxon-name-part-type="genus" reg="Trichoderma">T.</tp:taxon-name-part><tp:taxon-name-part taxon-name-part-type="species" reg="hunanense">hunanense</tp:taxon-name-part></tp:taxon-name></italic> can be easily distinguished by much shorter conidia ((3.6–) 4.2–5.6 (–7.5) µm) and not producing chlamydospore (<xref ref-type="bibr" rid="B16">Chen and Zhuang 2017a</xref>). Moreover, <italic><tp:taxon-name><tp:taxon-name-part taxon-name-part-type="genus" reg="Trichoderma">T.</tp:taxon-name-part><tp:taxon-name-part taxon-name-part-type="species" reg="hunanense">hunanense</tp:taxon-name-part></tp:taxon-name></italic> grows faster on PDA (46–47 mm after 3 days at 25 °C) and SNA (27–28 mm after 3 days at 25 °C) and forms green pustules in culture compared with <italic><tp:taxon-name><tp:taxon-name-part taxon-name-part-type="genus" reg="Trichoderma">T.</tp:taxon-name-part><tp:taxon-name-part taxon-name-part-type="species" reg="variegatum">variegatum</tp:taxon-name-part></tp:taxon-name></italic> (<xref ref-type="bibr" rid="B16">Chen and Zhuang 2017a</xref>).</p><fig id="F3" position="float" orientation="portrait"><object-id xmlns:xlink="http://www.w3.org/1999/xlink" content-type="doi" xlink:type="simple">10.3897/mycokeys.99.109404.figure3</object-id><object-id xmlns:xlink="http://www.w3.org/1999/xlink" content-type="arpha" xlink:type="simple">21F07A26-ABC0-57F0-8B18-734F5C79CFDA</object-id><label>Figure 3.</label><caption><p>Morphology of <italic><tp:taxon-name><tp:taxon-name-part taxon-name-part-type="genus" reg="Trichoderma">Trichoderma</tp:taxon-name-part><tp:taxon-name-part taxon-name-part-type="species" reg="variegatum">variegatum</tp:taxon-name-part></tp:taxon-name></italic> (<named-content xmlns:xlink="http://www.w3.org/1999/xlink" content-type="dwc:institutional_code" xlink:title="Key Laboratory of Industrial Microbiology and Fermentation Technology" xlink:href="http://grbio.org/institution/key-laboratory-industrial-microbiology-fermentation-technology" xlink:type="simple">YMF</named-content> 1.7533) <bold>A–D</bold> cultures on PDA, 8d; SNA, 9d; CMA, 9d; PDA, 4d <bold>E, F, H, I</bold> conidiophores and phialides <bold>G</bold> conidia. Scale bars: 10 μm (<bold>E–I</bold>).</p></caption><graphic xmlns:xlink="http://www.w3.org/1999/xlink" xlink:href="mycokeys-99-187-g003.jpg" position="float" orientation="portrait" xlink:type="simple" id="oo_902909.jpg"><uri content-type="original_file" xlink:type="simple">https://binary.pensoft.net/fig/902909</uri></graphic></fig></tp:treatment-sec><ref-list><ref id="B16"><mixed-citation xmlns:xlink="http://www.w3.org/1999/xlink" xlink:type="simple"><person-group><name name-style="western"><surname>Chen</surname><given-names>K</given-names></name><name name-style="western"><surname>Zhuang</surname><given-names>WY</given-names></name></person-group> (<year>2017a</year>) <article-title>Discovery from a large-scaled survey of <italic><tp:taxon-name><tp:taxon-name-part taxon-name-part-type="genus">Trichoderma</tp:taxon-name-part></tp:taxon-name></italic> in soil of China.</article-title><source>Scientific Reports</source><volume>7</volume>(<issue>1</issue>): <fpage>1</fpage>–<lpage>37</lpage>. <ext-link xlink:href="10.1038/s41598-017-07807-3" ext-link-type="doi" xlink:type="simple">https://doi.org/10.1038/s41598-017-07807-3</ext-link></mixed-citation></ref></ref-list></tp:taxon-treatment>
